# Supplementary material for: Methyl Jasmonate Affects Photosynthesis Efficiency, Expression of HvTIP Genes and Nitrogen Homeostasis in Barley
Source: Int J Mol Sci. 2020 Jun 18;21(12):4335. doi: 10.3390/ijms21124335 (PMC7352393; doi:10.3390/ijms21124335)
Supplement: Supplementary file 1 [file ijms-21-04335-s001.zip]

Archive with 3 entries (3 files):
- Suppl. Figure 1.tif
- Suppl. Table 1.tif
- Suppl. Table 2.tif
